# Supplementary material for: A Twin Study on the Relation Between Positive Mental Health and Biological Aging
Source: Int J Mol Sci. 2026 Apr 22;27(9):3729. doi: 10.3390/ijms27093729 (PMC13164265; doi:10.3390/ijms27093729)
Supplement: Supplementary file 1 [file ijms-27-03729-s001.zip]

Archive with 1 entries (1 files):
- ijms-4223836-supplementary.pdf
